# Supplementary material for: A new Xilithus species from Hubei, China (Araneae, Phrurolithidae)
Source: Biodivers Data J. 2024 Aug 20;12:e130526. doi: 10.3897/BDJ.12.e130526 (PMC11350276; doi:10.3897/BDJ.12.e130526)
Supplement: XML Treatment for Xilithus qizimeishanensis [file BDJ.12.e130526-treatment1.xml]

<!DOCTYPE tp:taxon-treatment
  PUBLIC "-//TaxonX//DTD Taxonomic Treatment Publishing DTD v0 20100105//EN" "tax-treatment-NSO.dtd">
<tp:taxon-treatment xmlns:tp="http://www.plazi.org/taxpub"><tp:treatment-meta><mixed-citation publication-type="journal"><person-group><name><surname>Liu</surname><given-names>Rongxin</given-names></name><name><surname>Liu</surname><given-names>Jie</given-names></name><name><surname>Liu</surname><given-names>Changyong</given-names></name><name><surname>Chen</surname><given-names>Kuai</given-names></name><name><surname>Hu</surname><given-names>Changhao</given-names></name></person-group><article-title>A new <italic><tp:taxon-name><tp:taxon-name-part taxon-name-part-type="genus" reg="Xilithus">Xilithus</tp:taxon-name-part></tp:taxon-name></italic> species from Hubei, China (<tp:taxon-name><tp:taxon-name-part taxon-name-part-type="order">Araneae</tp:taxon-name-part></tp:taxon-name>, <tp:taxon-name><tp:taxon-name-part taxon-name-part-type="family">Phrurolithidae</tp:taxon-name-part></tp:taxon-name>)</article-title><source>Biodivers Data J</source><day>20</day><month>08</month><year>2024</year><volume>12</volume><pub-id pub-id-type="doi">10.3897/BDJ.12.e130526</pub-id></mixed-citation></tp:treatment-meta><tp:nomenclature><tp:taxon-name>
            <object-id xmlns:xlink="http://www.w3.org/1999/xlink" content-type="arpha" xlink:type="simple">5EB80EE0-B577-5807-900E-1204E226B747</object-id>
            <tp:taxon-name-part taxon-name-part-type="genus">Xilithus</tp:taxon-name-part>
            <tp:taxon-name-part taxon-name-part-type="species">qizimeishanensis</tp:taxon-name-part>
            <object-id xmlns:xlink="http://www.w3.org/1999/xlink" content-type="zoobank" xlink:type="simple" object-id-type="ZooBank">8D8F0988-22E2-4315-97F9-43AD18E2911F</object-id>
          </tp:taxon-name><tp:taxon-authority>Liu &amp; Hu</tp:taxon-authority><tp:taxon-status xmlns:xlink="http://www.w3.org/1999/xlink" xlink:type="simple">sp. nov.</tp:taxon-status></tp:nomenclature><tp:treatment-sec sec-type="materials"><title>Materials</title><list list-type="alpha-lower" list-content="occurrences"><list-item><p><bold>Type status:</bold> <named-content xmlns:xlink="http://www.w3.org/1999/xlink" content-type="dwc:typeStatus" xlink:type="simple">Holotype</named-content>. <bold>Occurrence:</bold> recordedBy: <named-content xmlns:xlink="http://www.w3.org/1999/xlink" content-type="dwc:recordedBy" xlink:type="simple">Changhao Hu (CBEE) &amp; Mian Wei (CBEE)</named-content>; individualCount: <named-content xmlns:xlink="http://www.w3.org/1999/xlink" content-type="dwc:individualCount" xlink:type="simple">1</named-content>; sex: <named-content xmlns:xlink="http://www.w3.org/1999/xlink" content-type="dwc:sex" xlink:type="simple">female</named-content>; lifeStage: <named-content xmlns:xlink="http://www.w3.org/1999/xlink" content-type="dwc:lifeStage" xlink:type="simple">adult</named-content>; <bold>Taxon:</bold> kingdom: <named-content xmlns:xlink="http://www.w3.org/1999/xlink" content-type="dwc:kingdom" xlink:type="simple"><tp:taxon-name><tp:taxon-name-part taxon-name-part-type="kingdom">Animalia</tp:taxon-name-part></tp:taxon-name></named-content>; phylum: <named-content xmlns:xlink="http://www.w3.org/1999/xlink" content-type="dwc:phylum" xlink:type="simple"><tp:taxon-name><tp:taxon-name-part taxon-name-part-type="phylum">Arthropoda</tp:taxon-name-part></tp:taxon-name></named-content>; class: <named-content xmlns:xlink="http://www.w3.org/1999/xlink" content-type="dwc:class" xlink:type="simple"><tp:taxon-name><tp:taxon-name-part taxon-name-part-type="class">Arachnida</tp:taxon-name-part></tp:taxon-name></named-content>; order: <named-content xmlns:xlink="http://www.w3.org/1999/xlink" content-type="dwc:order" xlink:type="simple"><tp:taxon-name><tp:taxon-name-part taxon-name-part-type="order">Araneae</tp:taxon-name-part></tp:taxon-name></named-content>; family: <named-content xmlns:xlink="http://www.w3.org/1999/xlink" content-type="dwc:family" xlink:type="simple"><tp:taxon-name><tp:taxon-name-part taxon-name-part-type="family">Phrurolithidae</tp:taxon-name-part></tp:taxon-name></named-content>; genus: <named-content xmlns:xlink="http://www.w3.org/1999/xlink" content-type="dwc:genus" xlink:type="simple"><tp:taxon-name><tp:taxon-name-part taxon-name-part-type="genus">Xilithus</tp:taxon-name-part></tp:taxon-name></named-content>; <bold>Location:</bold> continent: <named-content xmlns:xlink="http://www.w3.org/1999/xlink" content-type="dwc:continent" xlink:type="simple">Asia</named-content>; country: <named-content xmlns:xlink="http://www.w3.org/1999/xlink" content-type="dwc:country" xlink:type="simple">China</named-content>; countryCode: <named-content xmlns:xlink="http://www.w3.org/1999/xlink" content-type="dwc:countryCode" xlink:type="simple">China/CN</named-content>; stateProvince: <named-content xmlns:xlink="http://www.w3.org/1999/xlink" content-type="dwc:stateProvince" xlink:type="simple">Hubei</named-content>; county: <named-content xmlns:xlink="http://www.w3.org/1999/xlink" content-type="dwc:county" xlink:type="simple">Xuanen</named-content>; verbatimLocality: <named-content xmlns:xlink="http://www.w3.org/1999/xlink" content-type="dwc:verbatimLocality" xlink:type="simple">Qizimeishan National Nature Reserve, Shadaogou Town, Xueluozhai Forest Farm</named-content>; verbatimElevation: <named-content xmlns:xlink="http://www.w3.org/1999/xlink" content-type="dwc:verbatimElevation" xlink:type="simple">1338</named-content>; verbatimLatitude: <named-content xmlns:xlink="http://www.w3.org/1999/xlink" content-type="dwc:verbatimLatitude" xlink:type="simple">29.74721°N</named-content>; verbatimLongitude: <named-content xmlns:xlink="http://www.w3.org/1999/xlink" content-type="dwc:verbatimLongitude" xlink:type="simple">109.74536°E</named-content>; <bold>Event:</bold> year: <named-content xmlns:xlink="http://www.w3.org/1999/xlink" content-type="dwc:year" xlink:type="simple">2023</named-content>; month: <named-content xmlns:xlink="http://www.w3.org/1999/xlink" content-type="dwc:month" xlink:type="simple">7</named-content>; day: <named-content xmlns:xlink="http://www.w3.org/1999/xlink" content-type="dwc:day" xlink:type="simple">19</named-content>; <bold>Record Level:</bold> institutionID: <named-content xmlns:xlink="http://www.w3.org/1999/xlink" content-type="dwc:institutionID" xlink:type="simple">QZMS02704</named-content>; institutionCode: <named-content xmlns:xlink="http://www.w3.org/1999/xlink" content-type="dwc:institutionCode" xlink:type="simple">CBEE</named-content></p></list-item></list></tp:treatment-sec><tp:treatment-sec sec-type="Description"><title>Description</title><p><bold>Female (Holotype)</bold>: Total length 3.87, carapace 1.61 long, 1.43 wide; abdomen 2.11 long, 1.92 wide. Eye sizes and interdistances: AME 0.08, ALE 0.10, PME 0.07, PLE 0.09; AME–AME 0.06, AME–ALE 0.03, ALE–ALE 0.26, PME–PME 0.09, PME–PLE 0.06, PLE–PLE 0.36, AME–PME 0.08, ALE–PLE 0.08. Eye area 0.44 width, cephalic region 0.83 width. Median ocular area 0.23 long, anterior width 0.19, posterior width 0.20. Clypeal height 0.13. Labium 0.27 long, 0.19 wide. Sternum 0.99 long, 0.91 wide. Leg measurements: Ⅰ 5.74 (1.59, 0.41, 1.71, 1.32, 0.71), II 4.65 (1.29, 0.36, 1.27, 1.00, 0.73), III 4.26 (1.17, 0.41, 0.87, 1.08, 0.73), IV 6.47 (1.75, 0.46, 1.50, 1.72, 1.04). Leg formula: IV-I-II-III. Spination: femora I pl 3, femora II d 1 pl 2, femora III d 1, tibia I pv 7 rv 8, tibia II pv 8 rv 8, metatarsus I pv 4 rv 4, metatarsus II pv 5 rv 3.</p><p>Colouration: Carapace reddish brown, radial furrows black. Labium and sternum brown. Legs yellow to brown. Abdomen: dorsum black; venter orange, posterior-lateral epigyne and anterior spinnerets black; spinnerets orange (Fig. <xref ref-type="fig" rid="F11918358">1</xref>A, B).</p><p>Epigyne with pair of large oval atria (A). Median septum (MS) wide and trapezoidal. Copulatory openings (CO) trumpet-like, located at posterior margin of median septum (MS). Copulatory ducts (CD) short and C-shaped, the length of copulatory ducts (CD) almost twice the diameter of the spermathecae (S). Bursae (B) three times longer than wide, and exceed the anterior edge of the atria (A). Glandular appendages (GA) short, pointed anteriorly. Connecting tubes (CT) very short, between the base of glandular appendages (GA) and spermathecae (S). Spermathecae (S) double globular. Fertilization ducts (FD) short, located interiorly on spermathecae (S), pointed anteriorly (Fig. <xref ref-type="fig" rid="F11743880">2</xref>A, B).</p><p><bold>Male</bold>: unknown.</p></tp:treatment-sec><tp:treatment-sec sec-type="Diagnosis"><title>Diagnosis</title><p>The female of the new species resembles that of <italic><tp:taxon-name><tp:taxon-name-part taxon-name-part-type="genus" reg="Xilithus">X.</tp:taxon-name-part><tp:taxon-name-part taxon-name-part-type="species" reg="pseudostella">pseudostella</tp:taxon-name-part></tp:taxon-name></italic> (Fu, Jin &amp; Zhang, 2014) (<xref ref-type="bibr" rid="B11442663">Fu et al. 2014</xref>) in having a wide and trapezoidal median septum (MS) and two double globular spermathecae (S), but can be recognized by: 1. copulatory openings (CO) located posteriorly (vs. anteriorly); 2. short and curved copulatory ducts (CD) (vs. long and straight); 3. length of copulatory ducts (CD) almost twice the diameter of the spermathecae (S) (vs. three times); 4. length of bursae (B) almost equal to the diameter of the atria (A) (vs. shorter than the diameter of the atria (A)); 5. glandular appendages (GA) located posteriorly (vs. medially); 6. spermathecae (S) located laterally on connecting tubes (CT) (vs. posteriorly).</p></tp:treatment-sec><tp:treatment-sec sec-type="Etymology"><title>Etymology</title><p>The specific name is derived from the type locality.</p></tp:treatment-sec><tp:treatment-sec sec-type="Distribution"><title>Distribution</title><p>Known only from the type locality (Fig. <xref ref-type="fig" rid="F11442858">3</xref>).</p></tp:treatment-sec><tp:treatment-sec sec-type="Notes"><title>Notes</title><p><xref ref-type="bibr" rid="B11442690">Liu et al. (2022)</xref> divided <italic><tp:taxon-name><tp:taxon-name-part taxon-name-part-type="genus" reg="Xilithus">Xilithus</tp:taxon-name-part></tp:taxon-name></italic> species into five species groups: <italic><tp:taxon-name><tp:taxon-name-part taxon-name-part-type="genus" reg="Xilithus"/><tp:taxon-name-part taxon-name-part-type="species" reg="acerosus">acerosus</tp:taxon-name-part></tp:taxon-name></italic>-, <italic>acutus</italic>-, <italic>leibo</italic>-, <italic>lingyun</italic>-, and <italic>ovatus</italic>-groups. The two large oval atria (A) separated by nose-shaped median septum (MS) and the organs of endogyne gathered together on ental of median septum (MS) of <italic><tp:taxon-name><tp:taxon-name-part taxon-name-part-type="genus" reg="Xilithus">X.</tp:taxon-name-part><tp:taxon-name-part taxon-name-part-type="species" reg="qizimeishanensis">qizimeishanensis</tp:taxon-name-part></tp:taxon-name></italic> Liu &amp; Hu <bold>sp. nov.</bold> show that the new species clearly belongs to <italic>lingyun</italic>-group.</p></tp:treatment-sec><tp:treatment-sec><!--Section generated to contain objects referenced in tp:taxon-treatment.--><fig id="F11918358" position="float" orientation="portrait"><object-id xmlns:xlink="http://www.w3.org/1999/xlink" content-type="arpha" xlink:type="simple">890FABD0-DA0C-508B-B754-E58DFD2AA324</object-id><object-id xmlns:xlink="http://www.w3.org/1999/xlink" content-type="doi" xlink:type="simple">10.3897/BDJ.12.e130526.figure1</object-id><label>Figure 1.</label><caption><p>Habitus of female <italic><tp:taxon-name><tp:taxon-name-part taxon-name-part-type="genus" reg="Xilithus">Xilithus</tp:taxon-name-part><tp:taxon-name-part taxon-name-part-type="species" reg="qizimeishanensis">qizimeishanensis</tp:taxon-name-part></tp:taxon-name></italic> Liu &amp; Hu <bold>sp. nov. A</bold> dorsal view; <bold>B</bold> ventral view. Scale bars: 1 mm.</p></caption><graphic xmlns:xlink="http://www.w3.org/1999/xlink" xlink:href="bdj-12-e130526-g001.jpeg" position="float" id="oo_1107856.jpeg" orientation="portrait" xlink:type="simple"><uri content-type="original_file" xlink:type="simple">https://binary.pensoft.net/fig/1107856</uri></graphic></fig><fig id="F11743880" position="float" orientation="portrait"><object-id xmlns:xlink="http://www.w3.org/1999/xlink" content-type="arpha" xlink:type="simple">3F59B29E-0EA3-5915-A32E-A57D20578FCA</object-id><object-id xmlns:xlink="http://www.w3.org/1999/xlink" content-type="doi" xlink:type="simple">10.3897/BDJ.12.e130526.figure2</object-id><label>Figure 2.</label><caption><p><italic><tp:taxon-name><tp:taxon-name-part taxon-name-part-type="genus" reg="Xilithus">Xilithus</tp:taxon-name-part><tp:taxon-name-part taxon-name-part-type="species" reg="qizimeishanensis">qizimeishanensis</tp:taxon-name-part></tp:taxon-name></italic> Liu &amp; Hu <bold>sp. nov. A</bold> Epigyne, ventral view; <bold>B</bold> Vulva, dorsal view. Scale bars: 0.1 mm.</p></caption><graphic xmlns:xlink="http://www.w3.org/1999/xlink" xlink:href="bdj-12-e130526-g002.png" position="float" id="oo_1107876.png" orientation="portrait" xlink:type="simple"><uri content-type="original_file" xlink:type="simple">https://binary.pensoft.net/fig/1107876</uri></graphic></fig><fig id="F11442858" position="float" orientation="portrait"><object-id xmlns:xlink="http://www.w3.org/1999/xlink" content-type="arpha" xlink:type="simple">9C50CC09-948F-50A9-B944-60E9F649CC0F</object-id><object-id xmlns:xlink="http://www.w3.org/1999/xlink" content-type="doi" xlink:type="simple">10.3897/BDJ.12.e130526.figure3</object-id><label>Figure 3.</label><caption><p>Collection locality of <italic><tp:taxon-name><tp:taxon-name-part taxon-name-part-type="genus" reg="Xilithus">Xilithus</tp:taxon-name-part><tp:taxon-name-part taxon-name-part-type="species" reg="qizimeishanensis">qizimeishanensis</tp:taxon-name-part></tp:taxon-name></italic> Liu &amp; Hu <bold>sp. nov.</bold> in Hubei, China.</p></caption><graphic xmlns:xlink="http://www.w3.org/1999/xlink" xlink:href="bdj-12-e130526-g003.jpeg" position="float" id="oo_1043680.jpeg" orientation="portrait" xlink:type="simple"><uri content-type="original_file" xlink:type="simple">https://binary.pensoft.net/fig/1043680</uri></graphic></fig></tp:treatment-sec><ref-list><ref id="B11442663"><element-citation xmlns:xlink="http://www.w3.org/1999/xlink" publication-type="article" xlink:type="simple"><person-group person-group-type="author"><name name-style="western"><surname>Fu</surname><given-names>F.</given-names></name><name name-style="western"><surname>Jin</surname><given-names>C.</given-names></name><name name-style="western"><surname>Zhang</surname><given-names>F.</given-names></name></person-group><year>2014</year><article-title>Three new species of the genus <italic><tp:taxon-name><tp:taxon-name-part taxon-name-part-type="genus" reg="Otacilia">Otacilia</tp:taxon-name-part></tp:taxon-name></italic> Thorell (<tp:taxon-name><tp:taxon-name-part taxon-name-part-type="order">Araneae</tp:taxon-name-part></tp:taxon-name>: <tp:taxon-name><tp:taxon-name-part taxon-name-part-type="family">Phrurolithidae</tp:taxon-name-part></tp:taxon-name>) from China</article-title><source>Zootaxa</source><volume>3869</volume><issue>4</issue><fpage>483</fpage><lpage>492</lpage><pub-id pub-id-type="doi">10.11646/zootaxa.3869.4.10</pub-id></element-citation></ref><ref id="B11442690"><element-citation xmlns:xlink="http://www.w3.org/1999/xlink" publication-type="article" xlink:type="simple"><person-group person-group-type="author"><name name-style="western"><surname>Liu</surname><given-names>K. K.</given-names></name><name name-style="western"><surname>Li</surname><given-names>S. Q.</given-names></name><name name-style="western"><surname>Zhang</surname><given-names>X. Q.</given-names></name><name name-style="western"><surname>Ying</surname><given-names>Y. H.</given-names></name><name name-style="western"><surname>Meng</surname><given-names>Z. Y.</given-names></name><name name-style="western"><surname>Fei</surname><given-names>M. H.</given-names></name><name name-style="western"><surname>Li</surname><given-names>W. H.</given-names></name><name name-style="western"><surname>Xiao</surname><given-names>Y. H.</given-names></name><name name-style="western"><surname>Xu</surname><given-names>X.</given-names></name></person-group><year>2022</year><article-title>Unknown species from China: the case of phrurolithid spiders (<tp:taxon-name><tp:taxon-name-part taxon-name-part-type="order">Araneae</tp:taxon-name-part></tp:taxon-name>, <tp:taxon-name><tp:taxon-name-part taxon-name-part-type="family">Phrurolithidae</tp:taxon-name-part></tp:taxon-name>)</article-title><source>Zoological Research</source><volume>43</volume><issue>3</issue><fpage>352</fpage><lpage>355</lpage><pub-id pub-id-type="doi">10.24272/j.issn.2095-8137.2022.055</pub-id></element-citation></ref></ref-list></tp:taxon-treatment>
